# Supplementary material for: The NeuARt II system: a viewing tool for neuroanatomical data based on published neuroanatomical atlases
Source: BMC Bioinformatics. 2006 Dec 13;7:531. doi: 10.1186/1471-2105-7-531 (PMC1770939; doi:10.1186/1471-2105-7-531)
Supplement: Additional file 1 — The data map from a PHAL injection into the rostral part of the lateral septal nucleus, ventrolateral zone, dorsal region (LSr.vl.d). A stack of SVG files that may be uploaded into the NeuARt system (see the file README.pdf for instructions) to demonstrate the system's viewing capabilities. Reprinted from Brain Research Reviews, vol 24, Risold, P.Y. and L.W. Swanson "Connections of the rat lateral septal complex". pp115-95, Copyright (1997), with permission from Elsevier. The data maybe downloaded as a ZIP archive which must then be expanded into a temporary directory. The archive file contains a README.pdf document which provides instructions for using the data in the file. [file 1471-2105-7-531-S1.zip]

Archive with 11 entries (10 files):
- sample/sample-14.svg
- sample/sample-16.svg
- sample/sample-19.svg
- sample/sample-20.svg
- sample/sample-23.svg
- sample/sample-31.svg
- sample/sample-33.svg
- sample/sample-37.svg
- sample/sample-43.svg
- sample/
- README.pdf
